# Supplementary material for: Small RNA-mediated genetic switches coordinate ALG-3/4 small RNA pathway function
Source: Nucleic Acids Res. 2024 Jul 5;52(16):9431–49. doi: 10.1093/nar/gkae586 (PMC11381353; doi:10.1093/nar/gkae586)
Supplement: gkae586_Supplemental_Files [file gkae586_supplemental_files.zip]

Archive with 2 entries (2 files):
- Sen_McCormick_and_Rogers_Source_Data_REVISED.xlsx
- Sen_McCormick_and_Rogers_Supplementary_Information.pdf
