# Supplementary material for: Small RNA-mediated genetic switches coordinate ALG-3/4 small RNA pathway function
Source: Nucleic Acids Res. 2024 Jul 5;52(16):9431–49. doi: 10.1093/nar/gkae586 (PMC11381353; doi:10.1093/nar/gkae586)
Supplement: gkae586_Supplemental_Files [file gkae586_supplemental_files.zip › Sen_McCormick_and_Rogers_Source_Data_REVISED.xlsx]

## Sheet: Fig. S1C and D
Source Data Fig. S1C and S1D
Fig. S1C: qRT-PCR for muscle and neuronal expression in mut-16(pk710) L4 animals grown at 20ºC and 25ºC for a single generation.
	Target (Ct Value)
Sample	rpl-32	rab-3	myo-3	faah-1
20ºC wild-type (N2) L4 replicate 1	18.205	28.26	26.572	24.407
20ºC wild-type (N2) L4 replicate 2	16.247	25.011	23.898	21.647
20ºC wild-type (N2) L4 replicate 3	18.13	31.174	32.881	28.362
20ºC wild-type (N2) L4 replicate 4	16.681	26.183	26.886	23.174
25ºC wild-type (N2) L4 replicate 1	17.01	25.758	23.889	22.334
25ºC wild-type (N2) L4 replicate 2	16.668	25.622	22.921	22.762
25ºC wild-type (N2) L4 replicate 3	16.6	25.797	22.756	22.822
25ºC wild-type (N2) L4 replicate 4	17.061	25.165	22.724	22.632
20ºC mut-16(pk710) L4 replicate 1	16.522	25.146	24.483	22.251
20ºC mut-16(pk710) L4 replicate 2	17.009	25.664	24.398	23.168
20ºC mut-16(pk710) L4 replicate 3	17.09	25.729	25.138	22.528
20ºC mut-16(pk710) L4 replicate 4	16.522	25.863	25.133	23.096
25ºC mut-16(pk710) L4 replicate 1	18.609	28.701	28.067	26.114
25ºC mut-16(pk710) L4 replicate 2	16.95	25.533	25.22	22.217
25ºC mut-16(pk710) L4 replicate 3	16.539	25.371	22.982	22.121
25ºC mut-16(pk710) L4 replicate 4	16.513	27.364	24.874	24.517
Fig. S1D: qRT-PCR for spermatogenesis gene expression in mut-16(pk710) L4 animals grown at 20ºC and 25ºC for a single generation.
	Target (Ct Value)
Sample	rpl-32	F57F4.11	C15H11.1	clp-8
20ºC mut-16(pk710) L4 replicate 1	16.542	24.868	22.98	25.356
20ºC mut-16(pk710) L4 replicate 2	16.79	25.441	23.488	26.759
20ºC mut-16(pk710) L4 replicate 3	17.134	25.928	24.222	26.388
20ºC mut-16(pk710) L4 replicate 4	15.753	25.158	23.25	26.195
25ºC mut-16(pk710) L4 replicate 1	18.726	30.85	27.577	31.433
25ºC mut-16(pk710) L4 replicate 2	17.723	27.651	25.574	28.94
25ºC mut-16(pk710) L4 replicate 3	16.476	26.958	25.161	28.005
25ºC mut-16(pk710) L4 replicate 4	16.322	26.502	23.765	27.713

## Sheet: Fig. 3B
Source Data Fig. 3B
Fig. 3B: qRT-PCR for alg-3 and alg-4 expression in mut-16(pk710) L4 animals grown at 20ºC and 25ºC for a single generation.
	Target (Ct Value)
Sample	rpl-32	alg-3	alg-4
20ºC mut-16(pk710) L4 replicate 1	16.47	29.07	25.08
20ºC mut-16(pk710) L4 replicate 2	18.8	29.42	25.96
20ºC mut-16(pk710) L4 replicate 3	17.64	29.84	27.11
25ºC mut-16(pk710) L4 replicate 1	18.44	32.42	30.89
25ºC mut-16(pk710) L4 replicate 2	15.96	28.14	25.7
25ºC mut-16(pk710) L4 replicate 3	18.05	31.35	28.04

## Sheet: Fig. 4D and E
Source Data Fig. 4D and 4E
Fig. 4D: Western blot decting GFP::3xFLAG::ALG-3 using FLAG antibody. (Red box indications portion of gel used in Fig. 7e and for density analysis). Gel was cut based off ladder size to probe with different antibodies for Tubulin as a loading control.							Fig. 4E: Western blot decting GFP::3xFLAG::ALG-4 using FLAG antibody. (Red box indications portion of gel used in Fig. 7e and for density analysis). Gel was cut based off ladder size to probe with different antibodies for Tubulin as a loading control.
Replicate experiment decting GFP::3xFLAG::ALG-3 using FLAG antibody. (Red box indications portion of gel used in Fig. 7e and for density analysis). Gel was cut based off ladder size to probe with different antibodies for Tubulin as a loading control.							Replicate experiment decting GFP::3xFLAG::ALG-4 using FLAG antibody. (Red box indications portion of gel used in Fig. 7e and for density analysis). Gel was cut based off ladder size to probe with different antibodies for Tubulin as a loading control.
Replicate experiment decting GFP::3xFLAG::ALG-3 using FLAG antibody. (Red box indications portion of gel used in Fig. 7e and for density analysis). Gel was cut based off ladder size to probe with different antibodies for Tubulin as a loading control.							Replicate experiment decting GFP::3xFLAG::ALG-4 using FLAG antibody. (Red box indications portion of gel used in Fig. 7e and for density analysis). Gel was cut based off ladder size to probe with different antibodies for Tubulin as a loading control.
ALG-3 Replicate 1		TUBULIN ADJ	ALG-3 ADJ	Ratio ALG-3/TUBULIN	Normalized to 20C L4 N2		ALG-4 Replicate 1		TUBULIN ADJ	ALG-4 ADJ	Ratio ALG-4/TUBULIN	Normalized to 20C L4 N2
2	20C L4 N2	261661104	127952880	0.489002	1		2	20C L4 N2	173184284	16071440	0.0927996	1
3	20C L4 MUT-16	230466384	122962706	0.533539	1.09108		3	20C L4 MUT-16	144726912	11268140	0.0778579	0.83899
4	25C L4 N2	101424165	19309950	0.190388	0.38934		4	25C L4 N2	144703224	4357726	0.0301149	0.324515
5	25C L4 MUT-16	96864636		0	0		5	25C L4 MUT-16	89569404	647513	0.00722918	0.0779009
6	20C YA N2	141013232		0	0		6	20C YA N2	167523980	2042948	0.012195	0.131412
7	20C YA MUT-16	90795654	8471668	0.0933048	0.190806		7	20C YA MUT-16	156794444	3675984	0.0234446	0.252637
8	25C YA N2	77939240		0	0		8	25C YA N2	165932748	5261228	0.031707	0.341671
9	25C YA MUT-16	94970940	27272742	0.287169	0.587256		9	25C YA MUT-16	177741310	4947075	0.027833	0.299926
ALG-3 Replicate 2		TUBULIN ADJ	ALG-3 ADJ	Ratio ALG-3/TUBULIN	Normalized to 20C L4 N2		ALG-4 Replicate 2		TUBULIN ADJ	ALG-4 ADJ	Ratio ALG-4/TUBULIN	Normalized to 20C L4 N2
2	20C L4 N2	232226478	95601011	0.411671	1		2	20C L4 N2	194241976	175310730	0.902538	1
3	20C L4 MUT-16	183958194	96924928	0.526886	1.27987		3	20C L4 MUT-16	145318270	88497680	0.608992	0.674755
4	25C L4 N2	164905092	36309922	0.220187	0.53486		4	25C L4 N2	143342688	24965228	0.174165	0.192972
5	25C L4 MUT-16	95737752		0	0		5	25C L4 MUT-16	118250058	18546268	0.156839	0.173776
6	20C YA N2	204436980	4161674	0.0203568	0.049449		6	20C YA N2	83858775		0	0
7	20C YA MUT-16	179920224	14952454	0.083106	0.201875		7	20C YA MUT-16	167909700	70793880	0.421619	0.467148
8	25C YA N2	186248260		0	0		8	25C YA N2	202673908	83536112	0.41217	0.456679
9	25C YA MUT-16	192050460	9388269	0.0488844	0.118746		9	25C YA MUT-16	128121868	62678504	0.48921	0.542038
ALG-3 Replicate 2		TUBULIN ADJ	ALG-3 ADJ	Ratio ALG-3/TUBULIN	Normalized to 20C L4 N2		ALG-4 Replicate 3		TUBULIN ADJ	ALG-4 ADJ	Ratio ALG-4/TUBULIN	Normalized to 20C L4 N2
2	20C L4 N2	13762762	40934790	2.97432	1		2	20C L4 N2	14985540	12110443	0.808142	1
3	20C L4 MUT-16	14113494	29653000	2.10104	0.706394		3	20C L4 MUT-16	13149050	10036145	0.76326	0.944463
4	25C L4 N2	5878150	11644875	1.98104	0.666051		4	25C L4 N2	4385450	1243755	0.283609	0.35094
5	25C L4 MUT-16	6130868		0	0		5	25C L4 MUT-16	10324819	1176428	0.113942	0.140992
6	20C YA N2	13010200		0	0		6	20C YA N2	13517010	1545504	0.114338	0.141482
7	20C YA MUT-16	10266431	9015875	0.87819	0.295258		7	20C YA MUT-16	10979400	5614641	0.51138	0.632784
8	25C YA N2	3924908		0	0		8	25C YA N2	5636010	4841328	0.858999	1.06293
9	25C YA MUT-16	8896716	4501250	0.505945	0.170105		9	25C YA MUT-16	15328440	3137579	0.20469	0.253285

## Sheet: Fig. 6A and D
Source Data Fig. 6A and 6D
Fig. 6A Brood size mating assay for fog-2 or mut-16 hermaphrodites grown at 20ºC or 25ºC mated with PGL-1::GFP::3xFLAG ("wild-type") or mut-16(pk710); PGL-1::GFP::3xFLAG males grown at 20ºC or 25ºC.
Total Brood Size
cross (hermaphrodite x male)	20ºC fog-2 x 20ºC PGL-1::GFP::3xFLAG	20ºC fog-2 x 20ºC mut-16(pk710); PGL-1::GFP::3xFLAG	20ºC fog-2 x 25ºC PGL-1::GFP::3xFLAG	20ºC fog-2 x 25ºC mut-16(pk710); PGL-1::GFP::3xFLAG	25ºC fog-2 x 20ºC PGL-1::GFP::3xFLAG	25ºC fog-2 x 20ºC mut-16(pk710); PGL-1::GFP::3xFLAG	25ºC fog-2 x 25ºC PGL-1::GFP::3xFLAG	25ºC fog-2 x 25ºC mut-16(pk710); PGL-1::GFP::3xFLAG
replicate 1	266	105	183	0	348	39	8	116
replicate 2	193	91	197	0	263	44	0	156
replicate 3	191	104	204	1	406	26	25	119
replicate 4	149	67	200	1	174	38	0	115
replicate 5	198	178	221	1	194	44	0	160
replicate 6	315	296	234	0	261	65	0	142
replicate 7	353	189	251	0	209	72	0	137
replicate 8	277	226	237	0	242	85	0	177
replicate 9	297	172	230	0	242	67	0	175
replicate 10	284	185	252	0	290	91	0	177
Fig. 6D: Pseudopod Activation Counts
Sample	Pronase E	Unactivated Spermatids	Activated Spermatids - Normal Pseudopods	Activated Spermatids - Short Pseudopods	Activated Spermatids - Double Pseudopods	Activated Spermatids - Spikey Intermediates
20ºC wild-type (N2) males	-	200	0	0	0	0
20ºC wild-type (N2) males	+	11	189	0	0	0
25ºC wild-type (N2) males	-	200	0	0	0	0
25ºC wild-type (N2) males	+	29	129	44	0	0
20ºC mut-16(pk710) males	-	200	0	0	0	0
20ºC mut-16(pk710) males	+	22	125	47	6	0
25ºC mut-16(pk710) males	-	200	0	0	0	0
25ºC mut-16(pk710) males	+	29	28	73	0	70

## Sheet: Fig S5B, C, and D
Source Data Supplementary Fig. 5B, 5C, and 5D
Fig. S5B Total numbers of post-meiotic spermatids.
Total Number of Post-meiotic Spermatids
	20ºC wild-type (N2) males	25ºC wild-type (N2) males	20ºC mut-16(pk710) males	25ºC mut-16(pk710) males
replicate 1	280	367	308	197
replicate 2	235	277	293	545
replicate 3	281	623	428	518
replicate 4	204	392	274	253
replicate 5	145	280	169	310
Fig. S5C Measured Spicule Lengths.
Spicule Length in µM
	20ºC wild-type (N2) males	25ºC wild-type (N2) males	20ºC mut-16(pk710) males	25ºC mut-16(pk710) males
replicate 1	33.697	30.211	37.546	27.998
replicate 2	29.49	28.216	29.529	21.013
replicate 3	31.52	23.638	34.458	18.448
replicate 4	36.195	29.467	28.745	14.971
replicate 5	32.522	26.267	28.511	24.684
replicate 6	28.928	34.492	34.228	11.406
replicate 7	32.789	39.06	22.272	13.624
replicate 8	33.611	28.609	29.942	28.082
replicate 9	41.609	21.204	27.315	19.947
replicate 10	36.637	27.591	30.628	24.121
replicate 11	30.037	26.913	35.9	9.457
replicate 12	32.006	23.111	26.506	31.205
replicate 13	33.56	35.225	31.245	16.8
replicate 14	35.299	33.251	36.52	26.884
replicate 15	29.737	20.535	38.506	27.11
replicate 16	41.058	31.829	25.395	30.927
replicate 17	35.38	31.15	36.166	20.566
replicate 18	35.867	28.77	29.091	29.772
replicate 19	37.685	32.397	32.757	30.865
replicate 20	35.364	25.48	23.883	31.556
replicate 21	35.756	28.918	22.783	25.761
replicate 22	34.733	27.874	36.553	25.049
replicate 23	39.671	19.133	36.76	20.269
replicate 24	38.809	20.758	27.914	31.596
replicate 25	35.327	31.011	35.269	30.124
replicate 26	33.05	33.788	30.531	24.24
replicate 27	31.449	32.326	33.345	25.41
replicate 28	38.35	25.893	35.472	27.337
replicate 29	38.203	30.675	31.944	23.512
replicate 30	32.052	21.194	33.083	33.941
replicate 31	30.033	29.25	29.547	28.936
replicate 32	36.66	25.196	31.44	13.851
replicate 33	36.495	26.748	30.561	23.948
replicate 34	27.121	27.473	35.233	33.734
replicate 35	38.456	33.278	32.185	26.205
replicate 36	36.382	25.627	35.849	33.161
replicate 37	37.479	33.653	34.299	29.882
replicate 38	37.918	30.661	30.568	30.975
replicate 39	37.334	30.288	34.428	31.018
replicate 40	33.928	28.771	33.547	34.654
replicate 41	38.717	31.23	31.544	34.6
replicate 42	35.632	29.739	33.674	23.651
replicate 43		26.059	36.691	31.056
replicate 44		32.599	34.389	30.901
replicate 45		29.71	38.358	32.83
replicate 46			31.684	22.166
replicate 47				30.867
replicate 48				32.424
replicate 49				26.308
replicate 50				21.506
replicate 51				24.394
Fig. S5D Number of crumpled spicules.
Spicule Morphology
	20ºC wild-type (N2) males	25ºC wild-type (N2) males	20ºC mut-16(pk710) males	25ºC mut-16(pk710) males
crumpled	0	5	0	12
non-crumpled	42	40	46	39
